# Supplementary material for: TickSialoFam (TSFam): A Database That Helps to Classify Tick Salivary Proteins, a Review on Tick Salivary Protein Function and Evolution, With Considerations on the Tick Sialome Switching Phenomenon
Source: Front Cell Infect Microbiol. 2020 Jul 24;10:374. doi: 10.3389/fcimb.2020.00374 (PMC7396615; doi:10.3389/fcimb.2020.00374)
Supplement: Supplementary file 5 [file Table_2.XLSX]

## Sheet: Summary RDP-FUBAR
Family	Number of sequences	Species	Number of recombination breakpoints (RDP4)	Number of positively selected sites (FUBAR)
Apyrase	53	Various	3	0
Lipocalin	133	I. ricinus	11	17
Metalloprotease	87	I. ricinus, A. maculatum, R. appendiculatus	5	0
Cystatin	162	Various	1	0
DAP36	120	Various	6	1
Subolesin	16	Various	1	0
GalTransferase	32	Various	0	0
N-acetylgalactosaminyltransferase	25	Various	4	1

## Sheet: Apyrase
		Breakpoint Positions
		In Alignment		In Recombinant Sequence		Relative to GANP01013093_Ixoric_GPI					Detection method
Recombination Event Number	Number In .RDP File	Begin	End	Begin	End	Begin	End	Recombinant Sequence(s)	Minor Parental Sequence(s)	Major Parental Sequence(s)	RDP	GENECONV	Bootscan	Maxchi	Chimaera	SiSscan	PhylPro	LARD	3Seq+J1:T3C1:T3A1:T3
1	1	1648	2553	1075	1683	1060	1686	^GEDV01003822_Rhiapp	Unknown (GFPF01000117_Rhizam)	GEDV01003824_Rhiapp	5.0854e-24	6.82896e-20	4.25445e-22	3.00591e-21	6.27181e-22	2.01902e-24	NS	NS	4.54993e-54
2	2	147*	1639	39*	1071	15*	1053	^GACK01004579_Rhipul	GACK01004578_Rhipul	GACK01004580_Rhipul	NS	0.00876621	1.34883e-09	3.37268e-09	NS	NS	NS	NS	1.62786e-24
3	3	2425	2623*	1613	1731*	1613	1734*	GADI01003211_Ixoric	Unknown (GEGO01002085_Ixoric)	GADI01005911_Ixoric	1.05635e-08	9.1429e-11	3.17742e-05	0.00142234	1.36741e-05	6.11693e-09	NS	NS	7.35691e-08
3										GADI01001939_Ixoric
3										GADI01005875_Ixoric
4	5	1*	728	0*	424	0*	396	^GFPF01000118_Rhizam	GEDV01002422_Rhiapp	GACK01004567_Rhipul	3.83279e-08	1.94561e-06	4.21231e-08	1.41994e-08	5.61652e-07	4.3121e-18	NS	NS	0.00132443
5	8	449	1504	191	949	191	952	^GADI01001576_Ixoric	EU009926_Ixoric	GADI01001575_Ixoric	NS	NS	NS	0.00144602	NS	NS	NS	NS	0.000419887
6	9~	1537	1877	1010	1232	977	1202	KC908110_Ornmou	GADI01005565_Ixoric	Unknown (GBBK01001647_Ambcaj)	NS	NS	NS	0.0426143	0.000468925	NS	NS	NS	NS
6								GCJJ01000236_Ornros[T]	GADI01001939_Ixoric	Unknown(GBBK01001645_Ambcaj)
6									EU009926_Ixoric
7	14	292*	2578	61*	1677	73*	1701	^GBBM01000043_Ambtri_GPI	Unknown (GACK01004574_Rhipul)	GACK01004582_Rhipul	NS	NS	NS	NS	NS	1.14047e-27	NS	NS	0.0014593
8	24	875	1523*	561	1020*	495	966*	^GCJJ01000236_Ornros	GEFH01001414_Hyaexc	Unknown (GACK01004580_Rhipul)	NS	NS	NS	0.0291159	0.0116358	NS	NS	NS	NS
9	30~	887	1339	537	852	504	831	^GBBM01000040_Ambtri	Unknown (GEDV01008507_Rhiapp_GPI)	JO844029_Ambmac	NS	NS	NS	NS	0.036451	5.72513e-19	NS	NS	NS
9								GBBM01000041_Ambtri
9								GBBM01000039_Ambtri
10	31	1544	2598*	997	1707*	982	1716*	^GEDV01003824_Rhiapp	Unknown (GACK01004577_Rhipul)	GEDV01003823_Rhiapp	NS	NS	NS	0.00333707	0.0379659	NS	NS	NS	NS
10								GFPF01000117_Rhizam[T]
11	33~	2524	2635*	1666	1719*	1681	1743*	^GADI01003234_Ixoric	Unknown (GANP01013093_Ixoric_GPI)	GADI01001326_Ixoric	NS	NS	NS	0.0479995	NS	1.02417e-05	NS	NS	NS
Table Key:
~ = It is possible that this apparent recombination signal could have been caused by an evolutionary
process other than recombination.
* = The actual breakpoint position is undetermined (it was most likely overprinted by a subsequent
recombination event).
^ = The recombinant sequence may have been misidentified (one of the identified parents might be the recombinant)
Minor Parent = Parent contributing the smaller fraction of sequence.
Major Parent = Parent contributing the larger fraction of sequence.
Unknown = Only one parent and a recombinant need be in the alignment for a recombination event to be detectable.
The sequence listed as unknown was used to infer the existance of a missing parental sequence.
NS = No significant P-value was recorded for this recombination event using this method.

## Sheet: Lipocalin
		Breakpoint Positions
		In Alignment		In Recombinant Sequence		Relative to GADI01006449_Ixoric					Detection Methods
Recombination Event Number	Number In .RDP File	Begin	End	Begin	End	Begin	End	Recombinant Sequence(s)	Minor Parental Sequence(s)	Major Parental Sequence(s)	RDP	GENECONV	Bootscan	Maxchi	Chimaera	SiSscan	PhylPro	LARD	3Seq
1	1	654	822*	468	594*	471	597*	^GADI01006441_Ixoric	GADI01006461_Ixoric	Unknown (GADI01006460_Ixoric)	0.000427138	0.0207716	6.46652e-07	0.00010042	0.000539565	2.21929e-16	NS	NS	0.0108976
1										Unknown(GEGO01000279_Ixoric)
2	3	522	822*	369	597*	369	597*	^GADI01006463_Ixoric	Unknown (GADI01006415_Ixoric)	GEGO01000117_Ixoric	0.000231759	0.00682358	0.000196297	1.26903e-08	6.60761e-09	9.16708e-14	NS	NS	1.55695e-13
2								GADI01006462_Ixoric		GADI01006439_Ixoric
3	4	128*	548	71*	387	71*	387	GADI01006449_Ixoric	GADI01003617_Ixoric	GANP01011837_Ixoric	7.89627e-08	8.19437e-06	NS	6.15382e-09	2.8676e-05	1.36193e-09	NS	NS	2.4084e-13
3									GADI01006411_Ixoric
3									GADI01006461_Ixoric
3									GEGO01000279_Ixoric
3									GADI01006460_Ixoric
4	6~	152	190	62	91	86	106	^GANP01012821_Ixoric	Unknown (GADI01006385_Ixoric)	GADI01006419_Ixoric	NS	3.88235e-12	NS	0.0132795	NS	NS	NS	NS	NS
4									Unknown(GADI01008374_Ixoric)	GANP01008688_Ixoric
4									Unknown(GADI01003564_Ixoric)	GADI01002058_Ixoric
4									Unknown(GANP01002996_Ixoric)
4									Unknown(GADI01006356_Ixoric)
4									Unknown(GADI01006366_Ixoric)
4									Unknown(GADI01006384_Ixoric)
4									Unknown(GADI01006387_Ixoric)
4									Unknown(GADI01002043_Ixoric)
4									Unknown(GADI01006365_Ixoric)
5	8	98*	472	54*	322	57*	325	GADI01006411_Ixoric	GADI01006461_Ixoric	GANP01014007_Ixoric	0.000624001	4.06569e-05	0.000179855	2.44796e-07	5.28266e-08	4.86039e-11	NS	NS	8.73825e-10
5										GADI01003611_Ixoric
5										GEGO01000008_Ixoric
6	10	21*	215	3*	104	6*	131	GADI01006325_Ixoric	Unknown (GADI01002058_Ixoric)	GADI01003579_Ixoric	6.61686e-07	1.13591e-08	NS	7.5247e-08	7.69802e-07	0.00112102	NS	NS	1.19158e-10
6									Unknown(GANP01008688_Ixoric)	GEGO01000106_Ixoric
6									Unknown(GANP01013188_Ixoric)
6									Unknown(GADI01002061_Ixoric)
6									Unknown(GADI01003575_Ixoric)
6									Unknown(GADI01006419_Ixoric)
7	12	702	342*	522	234*	510	228*	GANP01008568_Ixoric	GADI01006470_Ixoric	GADI01003537_Ixoric	0.00210113	0.000189171	9.08865e-10	4.5666e-10	6.79638e-09	1.50108e-07	NS	NS	1.4299e-09
7										GANP01000753_Ixoric
8	15	15*	495*	0*	342*	0*	345*	^GADI01003617_Ixoric	GADI01006428_Ixoric	GADI01003624_Ixoric	0.00671491	NS	NS	5.83112e-05	2.41374e-05	2.74014e-08	NS	NS	5.9579e-09
8								GADI01006461_Ixoric[P]
8								GEGO01000279_Ixoric[P]
8								GADI01006460_Ixoric[P]
9	18	520	822*	361	591*	367	597*	^GADI01002067_Ixoric	GADI01002069_Ixoric	GADI01003611_Ixoric	0.0333686	NS	0.0195668	0.0127213	0.000152573	2.40114e-08	NS	NS	0.000417357
9										GANP01014007_Ixoric
9										GEGO01000008_Ixoric
10	19	526	712	370	517	373	520	GADI01006316_Ixoric	Unknown (GADI01006424_Ixoric)	GADI01006431_Ixoric	NS	NS	0.00620385	0.000140619	0.0269657	1.77856e-07	NS	NS	0.0233138
11	20	454	822*	306	594*	309	597*	^GADI01003624_Ixoric	GADI01003622_Ixoric	GADI01006424_Ixoric	NS	NS	NS	0.00933574	NS	2.88625e-07	NS	NS	NS
12	21	644	822*	458	579*	461	597*	^GADI01006431_Ixoric	Unknown (GEGO01000117_Ixoric)	GADI01006415_Ixoric	0.00758316	0.0084367	0.00043303	5.60135e-05	0.00258719	2.93963e-07	NS	NS	0.0249214
13	22	14*	536	0*	377	0*	380	^GADI01003622_Ixoric	Unknown (GADI01006443_Ixoric)	GADI01006469_Ixoric	NS	NS	NS	0.00186242	NS	1.03574e-06	NS	NS	1.3272e-05
13									Unknown(GADI01006429_Ixoric)
13									Unknown(GANP01013808_Ixoric)
13									Unknown(GADI01003611_Ixoric)
13									Unknown(GADI01006451_Ixoric)
14	25	262	714*	151	498*	172	522*	^GANP01014253_Ixoric	GADI01008358_Ixoric	Unknown (GADI01008363_Ixoric)	NS	NS	NS	0.00169224	0.0136512	1.5161e-05	NS	NS	5.78737e-06
15	28	526	811*	370	589*	373	592*	^GADI01006443_Ixoric	GADI01003611_Ixoric	GADI01006451_Ixoric	NS	NS	NS	0.0174318	0.0134145	1.30029e-05	NS	NS	0.0275405
15									GANP01014007_Ixoric	GADI01006439_Ixoric
16	29~	481	757	331	538	334	541	^GADI01002069_Ixoric	GADI01006415_Ixoric	Unknown (GADI01006444_Ixoric)	NS	NS	NS	0.0424451	0.0115904	4.12641e-05	NS	NS	0.00462969
17	30~	15*	692*	0*	503*	0*	503*	^GADI01006439_Ixoric	GEGO01000117_Ixoric	GADI01006451_Ixoric	NS	NS	NS	NS	NS	1.83339e-11	NS	NS	5.31759e-05
18	33~	496*	578	328*	380	346*	410	^GANP01012701_Ixoric	Unknown (GADI01003617_Ixoric)	GANP01007354_Ixoric	NS	NS	NS	6.89533e-06	NS	1.86468e-16	NS	NS	NS
18									Unknown(GADI01006461_Ixoric)
18									Unknown(GEGO01000279_Ixoric)
18									Unknown(GADI01006460_Ixoric)
19	34	456	553	306	385	309	391	GADI01006412_Ixoric	GANP01015531_Ixoric	GEGO01000457_Ixoric	0.0478052	NS	NS	1.24148e-05	NS	NS	NS	NS	NS
19									GADI01002043_Ixoric	GADI01006403_Ixoric
20	35~	530	708	389	507	375	516	^GEGO01000280_Ixoric	GADI01003494_Ixoric	Unknown (GADI01003495_Ixoric)	0.0136378	0.0061724	0.0230382	NS	NS	0.000130488	NS	NS	NS
21	45~	774	794*	561	581*	558	575*	GANP01013188_Ixoric	Unknown (GADI01003619_Ixoric)	GANP01008688_Ixoric	NS	0.00091237	NS	NS	NS	2.19673e-46	NS	NS	NS
21									Unknown(GANP01014075_Ixoric)	GANP01012821_Ixoric
21									Unknown(GEGO01000452_Ixoric)	GADI01002061_Ixoric
21									Unknown(GEGO01000457_Ixoric)	GADI01006419_Ixoric
21									Unknown(GADI01006403_Ixoric)
21									Unknown(GADI01003569_Ixoric)
22	46~	607	822*	427	591*	433	597*	^GADI01006415_Ixoric	GEGO01000117_Ixoric	GADI01003611_Ixoric	NS	NS	NS	NS	0.00333244	0.00121982	NS	NS	NS
22										GANP01014007_Ixoric
22										GEGO01000008_Ixoric
23	62~	701	792*	506	570*	509	573*	^GADI01006429_Ixoric	Unknown (GADI01006451_Ixoric)	GANP01013808_Ixoric	NS	0.0195343	NS	NS	NS	NS	NS	NS	0.0424646
24	64~	548	743*	378	524*	387	533*	GADI01006314_Ixoric	GADI01003612_Ixoric	GADI01003575_Ixoric	NS	NS	NS	NS	0.0341032	2.32094e-05	NS	NS	NS
24								GADI01002062_Ixoric
24								GADI01006325_Ixoric[P]
Table Key:
~ = It is possible that this apparent recombination signal could have been caused by an evolutionary
process other than recombination.
* = The actual breakpoint position is undetermined (it was most likely overprinted by a subsequent
recombination event).
^ = The recombinant sequence may have been misidentified (one of the identified parents might be the recombinant)
Minor Parent = Parent contributing the smaller fraction of sequence.
Major Parent = Parent contributing the larger fraction of sequence.
Unknown = Only one parent and a recombinant need be in the alignment for a recombination event to be detectable.
The sequence listed as unknown was used to infer the existance of a missing parental sequence.
NS = No significant P-value was recorded for this recombination event using this method.

## Sheet: Metalloproteae
		Breakpoint Positions
		In Alignment		In Recombinant Sequence		Relative to GADI01000981_Ixoric					Detection Methods
Recombination Event Number	Number In .RDP File	Begin	End	Begin	End	Begin	End	Recombinant Sequence(s)	Minor Parental Sequence(s)	Major Parental Sequence(s)	RDP	GENECONV	Bootscan	Maxchi	Chimaera	SiSscan	PhylPro	LARD	3Seq
1	4	1036	2679*	679	1587*	682	1761*	GADI01005718_Ixoric	GADI01005716_Ixoric	GADI01005715_Ixoric	NS	0.000184411	0.000194026	7.641e-07	NS	2.88757e-11	NS	NS	5.75244e-13
2	5	610*	1716	421*	1200	421*	1200	^GADI01000981_Ixoric	GEGO01000266_Ixoric	GADI01005744_Ixoric	1.17494e-06	6.7057e-08	2.8311e-09	1.35205e-11	8.23959e-06	3.27046e-24	NS	NS	4.68445e-07
3	13~	1639	2348	1132	1499	1138	1520	^GADI01003083_Ixoric	GEGO01000171_Ixoric	GADI01008053_Ixoric	0.00603658	0.00357981	0.00875879	NS	0.0338271	3.06771e-09	NS	NS	NS
4	16~	2409	2463*	1515	1545*	1566	1584*	^GEDV01009174_Rhiapp	GADI01000580_Ixoric	GEDV01009173_Rhiapp	NS	9.89802e-08	NS	NS	NS	NS	NS	NS	0.0445983
4									GADI01003186_Ixoric
5	17~	2424	2538*	1539	1590*	1581	1620*	GADI01005715_Ixoric	JO843969_Ambmac	GEGO01000508_Ixoric	NS	1.10754e-07	NS	0.00552303	NS	2.83802e-94	NS	NS	NS
5										GADI01005716_Ixoric
6	23~	590*	1678	383*	1144	404*	1162	^AM747810_Ixoric	GEGO01000501_Ixoric	GADI01003141_Ixoric	NS	NS	NS	0.00802492	NS	NS	NS	NS	1.12358e-06
6								GN094752_Ixoric
7	24~	2351	2634*	1505	1620*	1523	1716*	^GADI01005744_Ixoric	GEGO01000266_Ixoric	GADI01000981_Ixoric	NS	NS	7.37852e-05	0.000102465	0.000285214	3.09138e-06	NS	NS	0.00578405
8	25~	2388	2548*	1545	1654*	1545	1630*	^GEDV01003834_Rhiapp	GADI01003186_Ixoric	JO844106_Ambmac	NS	NS	NS	NS	NS	3.20231e-06	NS	NS	0.0428118
8									GADI01000580_Ixoric
8									GADI01003187_Ixoric
9	35	66*	2342	15*	1496	33*	1514	^GEGO01000501_Ixoric	GADI01003139_Ixoric	Unknown (GEGO01000508_Ixoric)	NS	NS	NS	0.000416225	0.00352248	3.31346e-54	NS	NS	1.9145e-05
9										Unknown(GADI01005716_Ixoric)
9										Unknown(GADI01005707_Ixoric)
9										Unknown(GADI01008084_Ixoric)
10	37	1679*	2342*	1145*	1496*	1163*	1514*	^AM747810_Ixoric	GADI01003141_Ixoric	Unknown (GEGO01000501_Ixoric)	NS	NS	NS	0.00128114	NS	4.95654e-10	NS	NS	6.02119e-05
10								GN094752_Ixoric
11	41	296*	1302	92*	900	113*	924	^GADI01008104_Ixoric	GADI01005716_Ixoric	GADI01005707_Ixoric	NS	NS	NS	9.00053e-05	0.0154114	NS	NS	NS	NS
12	49	976	2046	634	1347	628	1383	^GEDV01004328_Rhiapp	JO842772_Ambmac	Unknown (GADI01005542_Ixoric)	NS	NS	NS	NS	0.000421987	NS	NS	NS	0.00670394
13	76~	1361	1638	1031	1188	983	1137	^GEGO01005886_Ixoric	JO844106_Ambmac	Unknown (GADI01003141_Ixoric)	0.048505	NS	0.0138682	NS	NS	8.78638e-06	NS	NS	NS
13										Unknown(GADI01005744_Ixoric)
14	78~	40*	190	0*	42	7*	81	^JO844039_Ambmac	JO843985_Ambmac	JO842270_Ambmac	NS	NS	0.0456087	NS	NS	0.00421732	NS	NS	NS
14										JO843503_Ambmac
Table Key:
~ = It is possible that this apparent recombination signal could have been caused by an evolutionary
process other than recombination.
* = The actual breakpoint position is undetermined (it was most likely overprinted by a subsequent
recombination event).
^ = The recombinant sequence may have been misidentified (one of the identified parents might be the recombinant)
Minor Parent = Parent contributing the smaller fraction of sequence.
Major Parent = Parent contributing the larger fraction of sequence.
Unknown = Only one parent and a recombinant need be in the alignment for a recombination event to be detectable.
The sequence listed as unknown was used to infer the existance of a missing parental sequence.
NS = No significant P-value was recorded for this recombination event using this method.

## Sheet: Cystatin
		Breakpoint Positions
		In Alignment		In Recombinant Sequence		Relative to GEDV01011014_Rhiapp					Detection Methods
Recombination Event Number	Number In .RDP File	Begin	End	Begin	End	Begin	End	Recombinant Sequence(s)	Minor Parental Sequence(s)	Major Parental Sequence(s)	RDP	GENECONV	Bootscan	Maxchi	Chimaera	SiSscan	PhylPro	LARD	3Seq
1	1	86*	444*	14*	273*	14*	270*	^GBBK01000712_Ambcaj	GBBK01000615_Ambcaj	GFAC01006522_Ambaur	0.00034821	0.011375	0.000444387	1.8798e-05	NS	1.74197e-08	NS	NS	2.43133e-10
2	2~	502	712*	333	369*	309	399*	JO844704_Ambmac	Unknown (GBZX01000690_Ambame)	GBBM01004867_Ambtri	NS	1.08621e-08	NS	0.00476349	NS	NS	NS	NS	NS
2									Unknown(GBBK01000668_Ambcaj)	JO844703_Ambmac
2									Unknown(GBBK01000669_Ambcaj)
2									Unknown(GBBK01000670_Ambcaj)
2									Unknown(GBBK01000671_Ambcaj)
2									Unknown(GBBK01000672_Ambcaj)
2									Unknown(GFAA01000748_Ambscu)
2									Unknown(JO844475_Ambmac)
2									Unknown(GBBM01004932_Ambtri)
2									Unknown(GHLT01007876_Haelon)
2									Unknown(GEDV01002967_Rhiapp)
2									Unknown(GFPF01000801_Rhizam)
2									Unknown(GANP01013904_Ixoric)
3	12~	75*	212	6*	104	3*	92	GACK01011133_Rhipul	GEDV01011833_Rhiapp	GFPF01000818_Rhizam	NS	NS	NS	7.65778e-05	NS	8.48129e-17	NS	NS	NS
3								GFPF01000832_Rhizam[P]	GEDV01002107_Rhiapp
3								GFPF01000833_Rhizam[T]	GEDV01011213_Rhiapp
3									GFPF01000806_Rhizam
3									GEDV01011016_Rhiapp
4	14~	490	715*	300	393*	298	399*	^GEDV01001392_Rhiapp	GEDV01008187_Rhiapp	GFPF01000824_Rhizam	NS	NS	0.0359013	NS	NS	8.02901e-05	NS	NS	0.038502
5	19~	130	506*	46	317*	55	309*	^GCJJ01000277_Ornros	GGLE01004399_Orntur	Unknown (GEDV01011833_Rhiapp)	NS	NS	NS	0.000904283	NS	1.47931e-12	NS	NS	NS
6	22	1*	222*	0*	132*	0*	102*	^GBBM01004788_Ambtri	Unknown (JO842808_Ambmac)	JO842809_Ambmac	NS	NS	NS	0.00220028	NS	5.45303e-10	NS	NS	NS
7	24	184	587	73	368	76	368	^GBBK01000672_Ambcaj	GBBM01004932_Ambtri	Unknown (GADI01003053_Ixoric)	NS	NS	NS	NS	NS	3.39823e-12	NS	NS	0.00327772
7									GBBK01000671_Ambcaj	Unknown(GADI01005602_Ixoric)
8	31	224	532*	125	358*	104	325*	^GEDV01008187_Rhiapp	GFPF01000816_Rhizam	Unknown (GFPF01000812_Rhizam)	NS	NS	NS	0.0441143	NS	1.76705e-12	NS	NS	0.00556354
8								GFPF01000814_Rhizam		Unknown(GFPF01000809_Rhizam)
8										Unknown(GFPF01000815_Rhizam)
9	32~	36*	270	0*	156	0*	138	^GHLT01008634_Haelon	Unknown (GBBM01006893_Ambtri)	GBBM01004871_Ambtri	NS	NS	NS	0.00691105	0.0222487	NS	NS	NS	NS
10	33	203	512	122	356	86	309	^GFPF01000809_Rhizam	GHLT01009662_Haelon	Unknown (GBZX01000572_Ambame)	NS	NS	NS	0.00190642	NS	0.0010988	NS	NS	0.0351336
10								GFPF01000815_Rhizam
10								GFPF01000816_Rhizam
10								GFPF01000824_Rhizam
10								GEDV01001392_Rhiapp[T]
11	35~	213*	509*	105*	326*	93*	309*	GACK01011133_Rhipul	Unknown (JO843538_Ambmac)	GFPF01000809_Rhizam	NS	NS	NS	0.00146013	NS	2.73554e-11	NS	NS	NS
11								GFPF01000832_Rhizam	Unknown(JO843539_Ambmac)	GFPF01000811_Rhizam
11								GFPF01000833_Rhizam	Unknown(GBBM01004901_Ambtri)
11									Unknown(GFAC01006522_Ambaur)
12	38~	86*	115	8*	37	14*	40	GEFH01001566_Hyaexc	GEFM01000105_Ixoric	GACK01011143_Rhipul	NS	0.0176601	NS	NS	NS	1.83689e-22	NS	NS	NS
12									GADI01008198_Ixoric	GEDV01007670_Rhiapp
12									GEGO01000324_Ixoric
13	39~	121*	204	49*	84	46*	87	^GHLT01007876_Haelon	Unknown (GEDV01012679_Rhiapp)	GANP01013346_Ixoric	NS	NS	NS	0.0195393	NS	1.91551e-11	NS	NS	NS
14	43~	78*	237	9*	129	6*	117	^GACK01010694_Rhipul	Unknown (JO845038_Ambmac)	GADI01005602_Ixoric	NS	NS	NS	NS	0.0100759	2.8236e-08	NS	NS	NS
14								GEDV01002600_Rhiapp[P]		GEGO01000260_Ixoric
Table Key:
~ = It is possible that this apparent recombination signal could have been caused by an evolutionary
process other than recombination.
* = The actual breakpoint position is undetermined (it was most likely overprinted by a subsequent
recombination event).
^ = The recombinant sequence may have been misidentified (one of the identified parents might be the recombinant)
Minor Parent = Parent contributing the smaller fraction of sequence.
Major Parent = Parent contributing the larger fraction of sequence.
Unknown = Only one parent and a recombinant need be in the alignment for a recombination event to be detectable.
The sequence listed as unknown was used to infer the existance of a missing parental sequence.
NS = No significant P-value was recorded for this recombination event using this method.

## Sheet: DAP-36
		Breakpoint Positions
		In Alignment		In Recombinant Sequence		Relative to GEDV01002524_Rhiapp					Detection method
Recombination Event Number	Number In .RDP File	Begin	End	Begin	End	Begin	End	Recombinant Sequence(s)	Minor Parental Sequence(s)	Major Parental Sequence(s)	RDP	GENECONV	Bootscan	Maxchi	Chimaera	SiSscan	PhylPro	LARD	3Seq+J1:T3C1:T3A1:T3
1	1	240	816	84	549	156	498	^GANP01013782_Ixoric	GEFM01005285_Ixoric	GANP01013420_Ixoric	2.45751e-12	1.23938e-13	9.56371e-10	8.13799e-16	3.77881e-06	5.208e-19	NS	NS	2.53655e-29
2	13~	905	997	626	672	572	621	^GANP01013164_Ixoric	GEGO01001366_Ixoric	GEFM01001368_Ixoric	8.11901e-07	NS	NS	0.0014288	NS	NS	NS	NS	0.0416945
3	14~	971	1073	635	695	608	683	GANP01013702_Ixoric	Unknown (GEFM01005285_Ixoric)	GEFM01001369_Ixoric	6.55667e-05	1.11087e-06	NS	2.25438e-05	NS	NS	NS	NS	0.000925436
3									Unknown(GANP01013228_Ixoric)
3									Unknown(GANP01013420_Ixoric)
3									Unknown(GANP01013782_Ixoric)
3									Unknown(GANP01015045_Ixoric)
3									Unknown(GANP01014135_Ixoric)
4	15~	298	396	130	168	205	258	GANP01013702_Ixoric	GFPF01000854_Rhizam	GEFM01001369_Ixoric	7.21562e-06	3.11312e-07	NS	0.00454579	NS	NS	NS	NS	0.0226164
4										GANP01013164_Ixoric
5	18~	812	842	504	530	494	519	GACK01010797_Rhipul	GADI01002297_Ixoric	GACK01010796_Rhipul	3.19873e-05	0.000203102	NS	NS	NS	NS	NS	NS	NS
5									GANP01012355_Ixoric
6	21~	364	456	184	216	250	264	GEFM01001369_Ixoric	GADI01004093_Ixoric	GANP01013164_Ixoric	NS	7.5395e-05	NS	0.000196236	NS	NS	NS	NS	NS
6									GADI01004084_Ixoric
6									GANP01008353_Ixoric
6									DQ066098_Ixosca
6									GADI01004087_Ixoric
6									GADI01004089_Ixoric
7	23~	178*	450	67*	240	103*	258	^GADI01002313_Ixoric	Unknown (GADI01002327_Ixoric)	GADI01002333_Ixoric	NS	NS	NS	0.000149084	0.0211141	NS	NS	NS	NS
7										GADI01002326_Ixoric
8	40~	929	992	632	669	587	620	^GADI01001386_Ixoric	GHLT01011221_Haelon	GEFM01001368_Ixoric	NS	0.00416054	NS	0.000221849	NS	NS	NS	NS	NS
9	43~	872*	1032	578*	684	539*	645	^GANP01008353_Ixoric	Unknown (DQ066098_Ixosca)	GADI01004064_Ixoric	0.00570833	NS	0.0178831	NS	NS	NS	NS	NS	NS
10	57~	641	789	290	381	377	471	^GFPF01000843_Rhizam	GANP01013702_Ixoric	Unknown (GANP01013657_Ixoric)	NS	NS	NS	0.025375	0.0277743	0.0021371	NS	NS	NS
11	61~	266	479	113	218	182	287	GACK01010904_Rhipul	GADI01004064_Ixoric	GEDV01006381_Rhiapp	NS	NS	NS	0.00846134	NS	5.42954e-08	NS	NS	NS
11								GFPF01000855_Rhizam[T]
12	64~	641	780	404	516	377	465	^GANP01013657_Ixoric	Unknown (GACK01010904_Rhipul)	GEFM01001368_Ixoric	NS	NS	NS	0.000318092	0.0292111	0.0177904	NS	NS	NS
12								GANP01009807_Ixoric
Table Key:
~ = It is possible that this apparent recombination signal could have been caused by an evolutionary
process other than recombination.
* = The actual breakpoint position is undetermined (it was most likely overprinted by a subsequent
recombination event).
^ = The recombinant sequence may have been misidentified (one of the identified parents might be the recombinant)
Minor Parent = Parent contributing the smaller fraction of sequence.
Major Parent = Parent contributing the larger fraction of sequence.
Unknown = Only one parent and a recombinant need be in the alignment for a recombination event to be detectable.
The sequence listed as unknown was used to infer the existance of a missing parental sequence.
NS = No significant P-value was recorded for this recombination event using this method.
